# Supplementary material for: Novel use of balloon-tipped bronchial blockers to occlude neonatal tracheoesophageal fistula: a case series
Source: BMC Pediatr. 2022 Jan 25;22:60. doi: 10.1186/s12887-022-03131-6 (PMC8788077; doi:10.1186/s12887-022-03131-6)
Supplement: Supplementary file 1 — Additional file 1 [file 12887_2022_3131_MOESM1_ESM.xlsx]

## Sheet: Sheet1
	Registration Number	Age (day)	Sex	Body weight (g)	Height (cm)	Mode of delivery	Gestational age（Week）	Gross Classification of TEF	Gastrointestinal distension	Concurrent pneumonia	Concurrent deformity	Successful placement of BTBB	BTBB Size	ET Size (ID)	ET Depth (cm)	Number of attempts	Placement Time (Stating Time when the BTBB was inserted into baby's mouth)	The distance between Carina and Fistula (cm)	Date of Surgery	Postoperative recovery
1	20157013	5	Male	2520	None	Natural Birth	39+1	Type C	Severe	Yes	None	Yes	5-Fr	3	9	1	3.18 minutes	1	2019.05.21	Good
2	20377993	10	Male	2510	49	Natural Birth	39+3	Type C	Severe	Severe	Cryptorchidism	Yes	5-Fr	3	10	1	2.50 minutes	1	2019.10.10	Good
3	20318357	11	Male	1940	39	Cesarean delivery	32+6	Type C	Severe	Yes	None	No	5-Fr	3	8	1	4.48 minutes	1.5	2019.08.26	Good
4	20301251	3	Male	3080	50	Natural Birth	40+1	Type C	Slight	Yes	None	Yes	5-Fr	3	9	1	2.26 minutes	1	2019.08.19	Good
5	20210751	11	Male	1090	33	Natural Birth	29+3	Type E	Severe	Severe	Cryptorchidism	No	5-Fr	2.5	8	2	5.36 minutes	At the level of carina	2019.06.17	Good
6	20220376	18	Male	3000	50	Cesarean delivery	40+2	Type C	Slight	Yes	None	Yes	5-Fr	3	10	1	2.31 minutes	1	2019.06.24	Good
7	20037265	3	Male	2600	55	Cesarean delivery	36	Type C	Slight	Yes	None	Yes	5-Fr	3	10	1	3.06 minutes	At the level of carina	2020.02.03	Good
8	20057194	7	Male	2290	49	Cesarean delivery	37+5	Type C	Slight	Yes	Ventricular septal defect	Yes	5-Fr	3	8.5	1	2.42 minutes	At the level of carina	2020.03.07	Good. The parents give up further treatment because of economic reasons.
9	20018571	7	Female	2020	47	Natural Birth	40+5	Type C	Severe	Yes	Polydactyly	Yes	5-Fr	3	10	1	3.23 minutes	1	2019.12.30	Good
10	20029022	22	Male	1560	35	Cesarean delivery	30+6	Type E	Severe	Severe	None	No	5-Fr	3	9	1	4.12 minutes	2	2020.01.11	Good
